# Supplementary material for: Maternal variant in the upstream of FOXP3 gene on the X chromosome is associated with recurrent infertility in Japanese Black cattle
Source: BMC Genet. 2017 Dec 6;18:103. doi: 10.1186/s12863-017-0573-8 (PMC5719641; doi:10.1186/s12863-017-0573-8)
Supplement: Supplementary file 2 — Detailed features among SNPs in QTL_2 and QTL_5 for infertility in repeat-breeding Japanese Black heifers that failed to conceive by ET Positions are based on the UMD3.1 assembly of the bovine genome. a QTL_No. are shown in Table 1. Table S2. Neighboring Ensembl genes in QTLs on the X chromosome associated with infertility in repeat-breeding Japanese Black heifers that failed to conceive by ET. Positions are based on the UMD3.1 assembly of the bovine genome. a QTL_No. are shown in Table 1. Table S3. PANTHER gene ontology analyses of genes in the QTLs. Positions are based on the UMD3.1 assembly of the bovine genome. a QTL_No. are shown in Table 1. Table S4. Cattle QTLdb hits within and near QTL_2 and QTL_5. Positions are based on the UMD3.1 assembly of the bovine genome. a QTL No. are shown in Table 1. b QTL_ID and Trait_ID were assigned using Cattle QTLdb. c PUBMED_ID were assigned using Cattle QTLdb. Table S5. The risk-haplotype in the QTL_2 for infertility in repeat-breeding Japanese Black heifers that failed to conceive by ET. Positions are based on the UMD3.1 assembly of the bovine genome. Table S6. Sequence ontology in QTL_2. a Sequence ontology was assigned to an allele by Ensembl variant effect predictor (VEP). Table S7. Detailed features of FOXP3 (ENSBTAT00000017660) transcript and the exon positions. Positions are based on the UMD3.1 assembly of the bovine genome. Table S8. Primer information for FOXP3 (ENSBTAT00000017660). Table S9. Detailed features of RUNX binding site in FOXP3 reporter construct (92375252–92,377,691 bp). Positions are based on the UMD3.1 assembly of the bovine genome. (XLSX 78 kb) [file 12863_2017_573_MOESM2_ESM.xlsx]

## Sheet: Table S1
Table S1. Detailed features among SNPs in QTL_2 and QTL_4 for infertility in Japanese Black repeat-breeding heifers that failed to conceive by ET in Japanese Black cattle.
QTL_No.a	SNP_ID	SNP_ID	D'	r2
2	ARS-BFGL-NGS-42972	ARS-BFGL-NGS-16377	0.961	0.889
2	ARS-BFGL-NGS-42972	Hapmap48284-BTA-30349	0.961	0.877
2	ARS-BFGL-NGS-42972	Hapmap53025-rs29010426	0.961	0.889
2	ARS-BFGL-NGS-42972	BTA-30350-no-rs	0.961	0.877
2	ARS-BFGL-NGS-42972	Hapmap53698-rs29016346	0.987	0.949
2	ARS-BFGL-NGS-16377	Hapmap48284-BTA-30349	1	0.988
2	ARS-BFGL-NGS-16377	Hapmap53025-rs29010426	1	1
2	ARS-BFGL-NGS-16377	BTA-30350-no-rs	1	0.988
2	ARS-BFGL-NGS-16377	Hapmap53698-rs29016346	1	0.938
2	Hapmap48284-BTA-30349	Hapmap53025-rs29010426	1	0.988
2	Hapmap48284-BTA-30349	BTA-30350-no-rs	1	1
2	Hapmap48284-BTA-30349	Hapmap53698-rs29016346	1	0.926
2	Hapmap53025-rs29010426	BTA-30350-no-rs	1	0.988
2	Hapmap53025-rs29010426	Hapmap53698-rs29016346	1	0.938
2	BTA-30350-no-rs	Hapmap53698-rs29016346	1	0.926
4	ARS-BFGL-NGS-36429	ARS-BFGL-NGS-55906	1	0.942
4	ARS-BFGL-NGS-36429	ARS-BFGL-NGS-109515	1	0.942
4	ARS-BFGL-NGS-55906	ARS-BFGL-NGS-109515	1	1
Positions are based on the UMD3.1 assembly of the bovine genome
aQTL_No. are shown in Table 1.

## Sheet: Table S2
Table S2. Neighboring Ensembl genes in QTLs on the X chromosome associated with infertility in repeat-breeding Japanese Black heifers that failed to conceive by ET in Japanese Black cattle.
QTL_No.a	Ensembl Gene ID	Ensembl Transcript ID	Ensembl Protein ID	Chr	Gene Start (bp)	Gene End (bp)	Gene Symbols	Description [HGNC Symbol]
QTL_1	ENSBTAG00000018819	ENSBTAT00000036973	ENSBTAP00000036821	X	8278045	8926654	TENM1	teneurin transmembrane protein 1 [Source:HGNC Symbol;Acc:HGNC:8117]
QTL_1	ENSBTAG00000018819	ENSBTAT00000057265	ENSBTAP00000047682	X	8278045	8926654	TENM1	teneurin transmembrane protein 1 [Source:HGNC Symbol;Acc:HGNC:8117]
QTL_2	ENSBTAG00000043647	ENSBTAT00000060639		X	91141062	91141158	5S_rRNA	5S ribosomal RNA [Source:RFAM;Acc:RF00001]
QTL_2	ENSBTAG00000005039	ENSBTAT00000006646	ENSBTAP00000006646	X	91180863	91191308	ARAF	serine/threonine-protein kinase A-Raf [Source:RefSeq peptide;Acc:NP_001014964]
QTL_2	ENSBTAG00000005042	ENSBTAT00000027503	ENSBTAP00000027503	X	91223900	91228056		0
QTL_2	ENSBTAG00000005043	ENSBTAT00000006653	ENSBTAP00000006653	X	91232235	91236073	TIMP1	TIMP metallopeptidase inhibitor 1 [Source:HGNC Symbol;Acc:HGNC:11820]
QTL_2	ENSBTAG00000005866	ENSBTAT00000007710	ENSBTAP00000007710	X	91245526	91275259	ZNF81	zinc finger protein 81 [Source:HGNC Symbol;Acc:HGNC:13156]
QTL_2	ENSBTAG00000017660	ENSBTAT00000023483	ENSBTAP00000023483	X	91260328	91261416		Uncharacterized protein [Source:UniProtKB/TrEMBL;Acc:E1BEM4]
QTL_2	ENSBTAG00000043189	ENSBTAT00000060181		X	91266947	91267049	U6	U6 spliceosomal RNA [Source:RFAM;Acc:RF00026]
QTL_2	ENSBTAG00000047194	ENSBTAT00000063248	ENSBTAP00000054659	X	91391322	91391794		Uncharacterized protein [Source:UniProtKB/TrEMBL;Acc:G3MYM3]
QTL_2	ENSBTAG00000015815	ENSBTAT00000021009	ENSBTAP00000021009	X	91441704	91447087	CFP	complement factor properdin [Source:HGNC Symbol;Acc:HGNC:8864]
QTL_2	ENSBTAG00000015817	ENSBTAT00000021012	ENSBTAP00000021012	X	91452108	91466887	ELK1	ELK1, ETS transcription factor [Source:HGNC Symbol;Acc:HGNC:3321]
QTL_2	ENSBTAG00000015817	ENSBTAT00000066133	ENSBTAP00000055485	X	91452108	91466887	ELK1	ELK1, ETS transcription factor [Source:HGNC Symbol;Acc:HGNC:3321]
QTL_2	ENSBTAG00000045636	ENSBTAT00000065414		X	91466818	91466900		0
QTL_2	ENSBTAG00000015820	ENSBTAT00000030053	ENSBTAP00000030041	X	91468065	91474474	UXT	ubiquitously expressed prefoldin like chaperone [Source:HGNC Symbol;Acc:HGNC:12641]
QTL_2	ENSBTAG00000039285	ENSBTAT00000052805		X	91537429	91538439		0
QTL_2	ENSBTAG00000039794	ENSBTAT00000030064	ENSBTAP00000030051	X	91543877	91546246		Casein kinase I isoform beta [Source:UniProtKB/Swiss-Prot;Acc:P35507]
QTL_2	ENSBTAG00000031845	ENSBTAT00000045162	ENSBTAP00000042576	X	91622419	91629194		protein SSX5 [Source:RefSeq peptide;Acc:NP_001070521]
QTL_2	ENSBTAG00000011854	ENSBTAT00000015740	ENSBTAP00000015740	X	91662212	91670317	SLC38A5	solute carrier family 38 member 5 [Source:HGNC Symbol;Acc:HGNC:18070]
QTL_2	ENSBTAG00000031829	ENSBTAT00000045129	ENSBTAP00000042544	X	91678173	91687290		Putative tRNA (cytidine(32)/guanosine(34)-2'-O)-methyltransferase [Source:UniProtKB/TrEMBL;Acc:A0JNB8]
QTL_2	ENSBTAG00000009282	ENSBTAT00000012232	ENSBTAP00000012232	X	91723575	91734163	PORCN	porcupine homolog (Drosophila) [Source:HGNC Symbol;Acc:HGNC:17652]
QTL_2	ENSBTAG00000009287	ENSBTAT00000012234	ENSBTAP00000012234	X	91735333	91739378	EBP	emopamil binding protein (sterol isomerase) [Source:HGNC Symbol;Acc:HGNC:3133]
QTL_2	ENSBTAG00000009288	ENSBTAT00000012236	ENSBTAP00000012236	X	91741937	91755079	TBC1D25	TBC1 domain family member 25 [Source:RefSeq peptide;Acc:NP_001192742]
QTL_2	ENSBTAG00000025848	ENSBTAT00000024034	ENSBTAP00000024034	X	91768033	91770790	RBM3	RNA binding motif (RNP1, RRM) protein 3 [Source:HGNC Symbol;Acc:HGNC:9900]
QTL_2	ENSBTAG00000018060	ENSBTAT00000024047	ENSBTAP00000024047	X	91784376	91791382	WDR13	WD repeat domain 13 [Source:HGNC Symbol;Acc:HGNC:14352]
QTL_2	ENSBTAG00000043112	ENSBTAT00000060104		X	91819202	91819308	U6	U6 spliceosomal RNA [Source:RFAM;Acc:RF00026]
QTL_2	ENSBTAG00000046555	ENSBTAT00000062988	ENSBTAP00000056444	X	91842944	91855473	WAS	Wiskott-Aldrich syndrome [Source:HGNC Symbol;Acc:HGNC:12731]
QTL_2	ENSBTAG00000004706	ENSBTAT00000006178	ENSBTAP00000006178	X	91856090	91868994	SUV39H1	suppressor of variegation 3-9 homolog 1 [Source:HGNC Symbol;Acc:HGNC:11479]
QTL_2	ENSBTAG00000003184	ENSBTAT00000004135	ENSBTAP00000004135	X	91982660	91985592	GATA1	GATA binding protein 1 [Source:HGNC Symbol;Acc:HGNC:4170]
QTL_2	ENSBTAG00000013244	ENSBTAT00000017618	ENSBTAP00000017618	X	91994292	92013213	HDAC6	histone deacetylase 6 [Source:HGNC Symbol;Acc:HGNC:14064]
QTL_2	ENSBTAG00000012954	ENSBTAT00000017619	ENSBTAP00000017619	X	92016870	92017574	ERAS	ES cell expressed Ras [Source:HGNC Symbol;Acc:HGNC:5174]
QTL_2	ENSBTAG00000013250	ENSBTAT00000045038	ENSBTAP00000042463	X	92018743	92023258	PCSK1N	proprotein convertase subtilisin/kexin type 1 inhibitor [Source:HGNC Symbol;Acc:HGNC:17301]
QTL_2	ENSBTAG00000018496	ENSBTAT00000024618	ENSBTAP00000024618	X	92088348	92092138	TIMM17B	translocase of inner mitochondrial membrane 17 homolog B (yeast) [Source:HGNC Symbol;Acc:HGNC:17310]
QTL_2	ENSBTAG00000018498	ENSBTAT00000024621	ENSBTAP00000024621	X	92092355	92098095	PQBP1	polyglutamine binding protein 1 [Source:HGNC Symbol;Acc:HGNC:9330]
QTL_2	ENSBTAG00000002768	ENSBTAT00000003591	ENSBTAP00000003591	X	92098162	92105518	SLC35A2	solute carrier family 35 member A2 [Source:HGNC Symbol;Acc:HGNC:11022]
QTL_2	ENSBTAG00000002768	ENSBTAT00000045026	ENSBTAP00000042455	X	92098162	92105518	SLC35A2	solute carrier family 35 member A2 [Source:HGNC Symbol;Acc:HGNC:11022]
QTL_2	ENSBTAG00000004597	ENSBTAT00000006032	ENSBTAP00000006032	X	92107320	92112920	PIM2	Pim-2 proto-oncogene, serine/threonine kinase [Source:HGNC Symbol;Acc:HGNC:8987]
QTL_2	ENSBTAG00000004600	ENSBTAT00000006035	ENSBTAP00000006035	X	92116549	92142964	OTUD5	OTU deubiquitinase 5 [Source:HGNC Symbol;Acc:HGNC:25402]
QTL_2	ENSBTAG00000009024	ENSBTAT00000011882	ENSBTAP00000011882	X	92147628	92153617	KCND1	potassium voltage-gated channel subfamily D member 1 [Source:HGNC Symbol;Acc:HGNC:6237]
QTL_2	ENSBTAG00000007788	ENSBTAT00000010247	ENSBTAP00000010247	X	92157114	92178592	GRIPAP1	GRIP1 associated protein 1 [Source:HGNC Symbol;Acc:HGNC:18706]
QTL_2	ENSBTAG00000045344	ENSBTAT00000062777		X	92180969	92181029	U6	U6 spliceosomal RNA [Source:RFAM;Acc:RF00026]
QTL_2	ENSBTAG00000008523	ENSBTAT00000011237	ENSBTAP00000011237	X	92189578	92201107	TFE3	transcription factor binding to IGHM enhancer 3 [Source:HGNC Symbol;Acc:HGNC:11752]
QTL_2	ENSBTAG00000008523	ENSBTAT00000055603	ENSBTAP00000048208	X	92189578	92201107	TFE3	transcription factor binding to IGHM enhancer 3 [Source:HGNC Symbol;Acc:HGNC:11752]
QTL_2	ENSBTAG00000043177	ENSBTAT00000060169		X	92194787	92194921	SNORA16	Small nucleolar RNA SNORA16B/SNORA16A family [Source:RFAM;Acc:RF00190]
QTL_2	ENSBTAG00000002561	ENSBTAT00000003317	ENSBTAP00000003317	X	92224131	92231344	CCDC120	coiled-coil domain containing 120 [Source:HGNC Symbol;Acc:HGNC:28910]
QTL_2	ENSBTAG00000002561	ENSBTAT00000065422	ENSBTAP00000055010	X	92224131	92231344	CCDC120	coiled-coil domain containing 120 [Source:HGNC Symbol;Acc:HGNC:28910]
QTL_2	ENSBTAG00000002562	ENSBTAT00000003318	ENSBTAP00000003318	X	92231884	92234517	PRAF2	PRA1 domain family member 2 [Source:HGNC Symbol;Acc:HGNC:28911]
QTL_2	ENSBTAG00000002563	ENSBTAT00000003319	ENSBTAP00000003319	X	92234971	92240178	WDR45	WD repeat domain 45 [Source:HGNC Symbol;Acc:HGNC:28912]
QTL_2	ENSBTAG00000002565	ENSBTAT00000003321	ENSBTAP00000003321	X	92253730	92254047		Uncharacterized protein [Source:UniProtKB/TrEMBL;Acc:F1MM67]
QTL_2	ENSBTAG00000002568	ENSBTAT00000003325	ENSBTAP00000003325	X	92257933	92265109	GPKOW	G-patch domain and KOW motifs [Source:HGNC Symbol;Acc:HGNC:30677]
QTL_2	ENSBTAG00000013278	ENSBTAT00000017659	ENSBTAP00000017659	X	92287878	92291652	MAGIX	MAGI family member, X-linked [Source:HGNC Symbol;Acc:HGNC:30006]
QTL_2	ENSBTAG00000016093	ENSBTAT00000021425	ENSBTAP00000021425	X	92294752	92297791		0
QTL_2	ENSBTAG00000016095	ENSBTAT00000021427	ENSBTAP00000021427	X	92297915	92306905	PRICKLE3	prickle planar cell polarity protein 3 [Source:HGNC Symbol;Acc:HGNC:6645]
QTL_2	ENSBTAG00000016096	ENSBTAT00000021428	ENSBTAP00000021428	X	92308616	92320415	SYP	synaptophysin [Source:RefSeq peptide;Acc:NP_776388]
QTL_2	ENSBTAG00000016097	ENSBTAT00000021433	ENSBTAP00000021433	X	92323866	92346483	CACNA1F	calcium voltage-gated channel subunit alpha1 F [Source:HGNC Symbol;Acc:HGNC:1393]
QTL_2	ENSBTAG00000013277	ENSBTAT00000044871	ENSBTAP00000042324	X	92353297	92368376	CCDC22	coiled-coil domain containing 22 [Source:HGNC Symbol;Acc:HGNC:28909]
QTL_2	ENSBTAG00000013279	ENSBTAT00000017660	ENSBTAP00000017660	X	92369104	92375461	FOXP3	forkhead box P3 [Source:HGNC Symbol;Acc:HGNC:6106]
QTL_2	ENSBTAG00000021100	ENSBTAT00000028107	ENSBTAP00000028107	X	92387161	92403412	PPP1R3F	protein phosphatase 1 regulatory subunit 3F [Source:HGNC Symbol;Acc:HGNC:14944]
	ENSBTAG00000046770	ENSBTAT00000066338		X	103249227	103249315		0
	ENSBTAG00000029904	ENSBTAT00000042283		X	103538141	103538250	bta-mir-222	bta-mir-222 [Source:miRBase;Acc:MI0004744]
	ENSBTAG00000029803	ENSBTAT00000042182		X	103538835	103538944	bta-mir-221	bta-mir-221 [Source:miRBase;Acc:MI0004743]
	ENSBTAG00000020717	ENSBTAT00000027608	ENSBTAP00000027608	X	103969315	104013030	CXorf36	chromosome X open reading frame 36 [Source:HGNC Symbol;Acc:HGNC:25866]
	ENSBTAG00000003740	ENSBTAT00000004874	ENSBTAP00000004874	X	104047768	104164066	KDM6A	lysine demethylase 6A [Source:HGNC Symbol;Acc:HGNC:12637]
	ENSBTAG00000001809	ENSBTAT00000002365	ENSBTAP00000002365	X	104278051	104278641	DUSP21	dual specificity phosphatase 21 [Source:HGNC Symbol;Acc:HGNC:20476]
QTL_3	ENSBTAG00000046794	ENSBTAT00000065986		X	104334442	104334810		0
QTL_3	ENSBTAG00000001637	ENSBTAT00000002144	ENSBTAP00000002144	X	104529014	104540078	FUNDC1	FUN14 domain containing 1 [Source:HGNC Symbol;Acc:HGNC:28746]
	ENSBTAG00000021831	ENSBTAT00000029100		X	104607205	104607732		0
	ENSBTAG00000046948	ENSBTAT00000064654	ENSBTAP00000054202	X	104775259	104777775		Uncharacterized protein [Source:UniProtKB/TrEMBL;Acc:G3MXD7]
	ENSBTAG00000012623	ENSBTAT00000016757	ENSBTAP00000016757	X	105124226	105150720	NDP	NDP, norrin cystine knot growth factor [Source:HGNC Symbol;Acc:HGNC:7678]
	ENSBTAG00000001288	ENSBTAT00000001698	ENSBTAP00000001698	X	105235855	105359152	MAOB	monoamine oxidase B [Source:HGNC Symbol;Acc:HGNC:6834]
	ENSBTAG00000016206	ENSBTAT00000021570	ENSBTAP00000021570	X	105380194	105462564	MAOA	monoamine oxidase A [Source:HGNC Symbol;Acc:HGNC:6833]
QTL_4	ENSBTAG00000037883	ENSBTAT00000052924	ENSBTAP00000050113	X	106264820	106265721	PPP1R2P9	protein phosphatase 1 regulatory inhibitor subunit 2 pseudogene 9 [Source:HGNC Symbol;Acc:HGNC:16324]
QTL_4	ENSBTAG00000045107	ENSBTAT00000062540		X	106947239	106947341	U6	U6 spliceosomal RNA [Source:RFAM;Acc:RF00026]
	ENSBTAG00000020136	ENSBTAT00000026825	ENSBTAP00000026825	X	107157282	107531020	CASK	calcium/calmodulin dependent serine protein kinase [Source:HGNC Symbol;Acc:HGNC:1497]
	ENSBTAG00000044503	ENSBTAT00000061936		X	107160809	107160904	U6	U6 spliceosomal RNA [Source:RFAM;Acc:RF00026]
	ENSBTAG00000045934	ENSBTAT00000064230	ENSBTAP00000056484	X	107357735	107358733	GPR82	G protein-coupled receptor 82 [Source:HGNC Symbol;Acc:HGNC:4533]
	ENSBTAG00000020144	ENSBTAT00000026831	ENSBTAP00000047272	X	107382043	107383173	GPR34	G protein-coupled receptor 34 [Source:HGNC Symbol;Acc:HGNC:4490]
	ENSBTAG00000046407	ENSBTAT00000066321	ENSBTAP00000055923	X	107569250	107570686	NYX	nyctalopin [Source:HGNC Symbol;Acc:HGNC:8082]
	ENSBTAG00000035907	ENSBTAT00000050399	ENSBTAP00000047104	X	107678777	107691829	DDX3X	DEAD-box helicase 3, X-linked [Source:HGNC Symbol;Acc:HGNC:2745]
QTL_5	ENSBTAG00000006242	ENSBTAT00000050390	ENSBTAP00000047095	X	107783133	107862518	USP9Y	probable ubiquitin carboxyl-terminal hydrolase FAF-Y [Source:RefSeq peptide;Acc:NP_001138981]
QTL_5	ENSBTAG00000011790	ENSBTAT00000015654	ENSBTAP00000015654	X	108241636	108301567	MED14	mediator complex subunit 14 [Source:HGNC Symbol;Acc:HGNC:2370]
	ENSBTAG00000011788	ENSBTAT00000015650	ENSBTAP00000015650	X	108305477	108325933	CXorf38	chromosome X open reading frame 38 [Source:HGNC Symbol;Acc:HGNC:28589]
	ENSBTAG00000011783	ENSBTAT00000015642	ENSBTAP00000015642	X	108331471	108332164	MPC1L	mitochondrial pyruvate carrier 1-like [Source:HGNC Symbol;Acc:HGNC:44205]
QTL_6	ENSBTAG00000017801	ENSBTAT00000023668	ENSBTAP00000023668	X	108396797	108424821	ATP6AP2	renin receptor precursor [Source:RefSeq peptide;Acc:NP_001091491]
QTL_6	ENSBTAG00000047339	ENSBTAT00000065036	ENSBTAP00000055662	X	108883915	108907652	BCOR	BCL6 corepressor [Source:HGNC Symbol;Acc:HGNC:20893]
Positions are based on the UMD3.1 assembly of the bovine genome
aQTL_No. are shown in Table 1.

## Sheet: Table S3
Table S3. PANTHER gene ontology analyses of genes in the QTLs.
QTL_No.a	Ensembl Gene ID	Ensembl Transcript ID	Ensembl Protein ID	Gene Symbols	PANTHER Family/Subfamily	PANTHER Protein Class
QTL_1	ENSBTAG00000018819	ENSBTAT00000036973	ENSBTAP00000036821	TENM1	TENEURIN-1 (PTHR11219:SF60)	membrane-bound signaling molecule(PC00207);receptor(PC00152)
QTL_1	ENSBTAG00000018819	ENSBTAT00000057265	ENSBTAP00000047682	TENM1	TENEURIN-1 (PTHR11219:SF60)	membrane-bound signaling molecule(PC00207);receptor(PC00152)
QTL_2	ENSBTAG00000043647	ENSBTAT00000060639		5S_rRNA
QTL_2	ENSBTAG00000005039	ENSBTAT00000006646	ENSBTAP00000006646	ARAF	SERINE/THREONINE-PROTEIN KINASE A-RAF (PTHR23257:SF660)	non-receptor serine/threonine protein kinase(PC00220);non-receptor tyrosine protein kinase(PC00137)
QTL_2	ENSBTAG00000005042	ENSBTAT00000027503	ENSBTAP00000027503
QTL_2	ENSBTAG00000005043	ENSBTAT00000006653	ENSBTAP00000006653	TIMP1	METALLOPROTEINASE INHIBITOR 1 (PTHR11844:SF29)
QTL_2	ENSBTAG00000005866	ENSBTAT00000007710	ENSBTAP00000007710	ZNF81	ZINC FINGER PROTEIN 81 (PTHR24377:SF384)
QTL_2	ENSBTAG00000017660	ENSBTAT00000023483	ENSBTAP00000023483		TARGET OF WINGLESS, ISOFORM E (PTHR14974:SF4)
QTL_2	ENSBTAG00000043189	ENSBTAT00000060181		U6
QTL_2	ENSBTAG00000047194	ENSBTAT00000063248	ENSBTAP00000054659		MULTIFUNCTIONAL METHYLTRANSFERASE SUBUNIT TRM112-LIKE PROTEIN (PTHR12773:SF5)
QTL_2	ENSBTAG00000015815	ENSBTAT00000021009	ENSBTAP00000021009	CFP	PROPERDIN (PTHR22906:SF15)
QTL_2	ENSBTAG00000015817	ENSBTAT00000021012	ENSBTAP00000021012	ELK1	POTASSIUM VOLTAGE-GATED CHANNEL SUBFAMILY H MEMBER 8 (PTHR10217:SF613)	cyclic nucleotide-gated ion channel(PC00227);voltage-gated potassium channel(PC00133)
QTL_2	ENSBTAG00000015817	ENSBTAT00000066133	ENSBTAP00000055485	ELK1	ETS DOMAIN-CONTAINING PROTEIN ELK-1 (PTHR11849:SF259)	nucleic acid binding(PC00171);signaling molecule(PC00207);transcription factor(PC00218)
QTL_2	ENSBTAG00000045636	ENSBTAT00000065414
QTL_2	ENSBTAG00000015820	ENSBTAT00000030053	ENSBTAP00000030041	UXT	PROTEIN UXT (PTHR13345:SF8)
QTL_2	ENSBTAG00000039285	ENSBTAT00000052805
QTL_2	ENSBTAG00000039794	ENSBTAT00000030064	ENSBTAP00000030051		CASEIN KINASE I ISOFORM ALPHA (PTHR11909:SF272)	non-receptor serine/threonine protein kinase(PC00220)
QTL_2	ENSBTAG00000031845	ENSBTAT00000045162	ENSBTAP00000042576		PROTEIN SSX2-RELATED (PTHR14112:SF16)	nucleic acid binding(PC00171);transcription factor(PC00218)
QTL_2	ENSBTAG00000011854	ENSBTAT00000015740	ENSBTAP00000015740	SLC38A5	SODIUM-COUPLED NEUTRAL AMINO ACID TRANSPORTER 5 (PTHR22950:SF397)	amino acid transporter(PC00227)
QTL_2	ENSBTAG00000031829	ENSBTAT00000045129	ENSBTAP00000042544
QTL_2	ENSBTAG00000009282	ENSBTAT00000012232	ENSBTAP00000012232	PORCN	PROTEIN-SERINE O-PALMITOLEOYLTRANSFERASE PORCUPINE (PTHR13906:SF25)	acetyltransferase(PC00220)
QTL_2	ENSBTAG00000009287	ENSBTAT00000012234	ENSBTAP00000012234	EBP	3-BETA-HYDROXYSTEROID-DELTA(8),DELTA(7)-ISOMERASE (PTHR14207:SF2)	isomerase(PC00135)
QTL_2	ENSBTAG00000009288	ENSBTAT00000012236	ENSBTAP00000012236	TBC1D25	TBC1 DOMAIN FAMILY MEMBER 25 (PTHR22957:SF332)	G-protein modulator(PC00095);hydrolase(PC00022)
QTL_2	ENSBTAG00000025848	ENSBTAT00000024034	ENSBTAP00000024034	RBM3	COLD-INDUCIBLE RNA-BINDING PROTEIN (PTHR15241:SF6)	mRNA splicing factor(PC00171)
QTL_2	ENSBTAG00000018060	ENSBTAT00000024047	ENSBTAP00000024047	WDR13	WD REPEAT-CONTAINING PROTEIN 13 (PTHR22838:SF11)
QTL_2	ENSBTAG00000043112	ENSBTAT00000060104		U6
QTL_2	ENSBTAG00000046555	ENSBTAT00000062988	ENSBTAP00000056444	WAS	WISKOTT-ALDRICH SYNDROME PROTEIN (PTHR23202:SF47)	actin family cytoskeletal protein(PC00085)
QTL_2	ENSBTAG00000004706	ENSBTAT00000006178	ENSBTAP00000006178	SUV39H1	HISTONE-LYSINE N-METHYLTRANSFERASE SUV39H1 (PTHR22884:SF415)	DNA binding protein(PC00171);methyltransferase(PC00009)
QTL_2	ENSBTAG00000003184	ENSBTAT00000004135	ENSBTAP00000004135	GATA1	ERYTHROID TRANSCRIPTION FACTOR (PTHR10071:SF273)	nuclease(PC00171);zinc finger transcription factor(PC00170)
QTL_2	ENSBTAG00000013244	ENSBTAT00000017618	ENSBTAP00000017618	HDAC6	HISTONE DEACETYLASE 6 (PTHR10625:SF149)	deacetylase(PC00121);nucleic acid binding(PC00087);reductase(PC00171)
QTL_2	ENSBTAG00000012954	ENSBTAT00000017619	ENSBTAP00000017619	ERAS	GTPASE ERAS (PTHR24070:SF300)	small GTPase(PC00095)
QTL_2	ENSBTAG00000013250	ENSBTAT00000045038	ENSBTAP00000042463	PCSK1N	PROSAAS (PTHR15531:SF1)
QTL_2	ENSBTAG00000018496	ENSBTAT00000024618	ENSBTAP00000024618	TIMM17B	MITOCHONDRIAL IMPORT INNER MEMBRANE TRANSLOCASE SUBUNIT TIM17-B (PTHR10485:SF7)	mitochondrial carrier protein(PC00227);transfer/carrier protein(PC00158)
QTL_2	ENSBTAG00000018498	ENSBTAT00000024621	ENSBTAP00000024621	PQBP1	POLYGLUTAMINE-BINDING PROTEIN 1 (PTHR21737:SF12)	enzyme modulator(PC00095);transcription cofactor(PC00218)
QTL_2	ENSBTAG00000002768	ENSBTAT00000003591	ENSBTAP00000003591	SLC35A2	UDP-GALACTOSE TRANSLOCATOR (PTHR10231:SF63)	transporter(PC00227)
QTL_2	ENSBTAG00000002768	ENSBTAT00000045026	ENSBTAP00000042455	SLC35A2	UDP-GALACTOSE TRANSLOCATOR (PTHR10231:SF63)	transporter(PC00227)
QTL_2	ENSBTAG00000004597	ENSBTAT00000006032	ENSBTAP00000006032	PIM2	SERINE/THREONINE-PROTEIN KINASE PIM-2 (PTHR22984:SF14)	serine/threonine protein kinase receptor(PC00197)
QTL_2	ENSBTAG00000004600	ENSBTAT00000006035	ENSBTAP00000006035	OTUD5	OTU DOMAIN-CONTAINING PROTEIN 5 (PTHR12419:SF28)	nucleic acid binding(PC00171);protease(PC00121)
QTL_2	ENSBTAG00000009024	ENSBTAT00000011882	ENSBTAP00000011882	KCND1	POTASSIUM VOLTAGE-GATED CHANNEL SUBFAMILY D MEMBER 1 (PTHR11537:SF173)
QTL_2	ENSBTAG00000007788	ENSBTAT00000010247	ENSBTAP00000010247	GRIPAP1	GRIP1-ASSOCIATED PROTEIN 1 (PTHR18978:SF2)
QTL_2	ENSBTAG00000045344	ENSBTAT00000062777		U6
QTL_2	ENSBTAG00000008523	ENSBTAT00000011237	ENSBTAP00000011237	TFE3	TRANSCRIPTION FACTOR E3 (PTHR12565:SF263)	basic helix-loop-helix transcription factor(PC00218)
QTL_2	ENSBTAG00000008523	ENSBTAT00000055603	ENSBTAP00000048208	TFE3	TRANSCRIPTION FACTOR E3 (PTHR12565:SF263)	basic helix-loop-helix transcription factor(PC00218)
QTL_2	ENSBTAG00000043177	ENSBTAT00000060169		SNORA16
QTL_2	ENSBTAG00000002561	ENSBTAT00000003317	ENSBTAP00000003317	CCDC120	COILED-COIL DOMAIN-CONTAINING PROTEIN 120 (PTHR16093:SF7)
QTL_2	ENSBTAG00000002561	ENSBTAT00000065422	ENSBTAP00000055010	CCDC120	COILED-COIL DOMAIN-CONTAINING PROTEIN 120 (PTHR16093:SF7)
QTL_2	ENSBTAG00000002562	ENSBTAT00000003318	ENSBTAP00000003318	PRAF2	PRA1 FAMILY PROTEIN 2 (PTHR12859:SF4)	amino acid transporter(PC00227)
QTL_2	ENSBTAG00000002563	ENSBTAT00000003319	ENSBTAP00000003319	WDR45	WD REPEAT DOMAIN PHOSPHOINOSITIDE-INTERACTING PROTEIN 4 (PTHR11227:SF35)
QTL_2	ENSBTAG00000002565	ENSBTAT00000003321	ENSBTAP00000003321		60S RIBOSOMAL PROTEIN L36 (PTHR10114:SF4)	ribosomal protein(PC00171)
QTL_2	ENSBTAG00000002568	ENSBTAT00000003325	ENSBTAP00000003325	GPKOW	G PATCH DOMAIN AND KOW MOTIFS-CONTAINING PROTEIN (PTHR15818:SF3)	nucleic acid binding(PC00171)
QTL_2	ENSBTAG00000013278	ENSBTAT00000017659	ENSBTAP00000017659	MAGIX	PDZ DOMAIN-CONTAINING PROTEIN MAGIX (PTHR10316:SF58)	cell junction protein(PC00070);nucleotide kinase(PC00220)
QTL_2	ENSBTAG00000016093	ENSBTAT00000021425	ENSBTAP00000021425		PROTEOLIPID PROTEIN 2 (PTHR22776:SF56)
QTL_2	ENSBTAG00000016095	ENSBTAT00000021427	ENSBTAP00000021427	PRICKLE3	PRICKLE-LIKE PROTEIN 3 (PTHR24211:SF27)	actin family cytoskeletal protein(PC00085);structural protein(PC00041)
QTL_2	ENSBTAG00000016096	ENSBTAT00000021428	ENSBTAP00000021428	SYP	PROLINE--TRNA LIGASE, MITOCHONDRIAL-RELATED (PTHR42753:SF2)	ligase(PC00142)
QTL_2	ENSBTAG00000016097	ENSBTAT00000021433	ENSBTAP00000021433	CACNA1F	VOLTAGE-DEPENDENT L-TYPE CALCIUM CHANNEL SUBUNIT ALPHA-1F (PTHR10037:SF234)	voltage-gated calcium channel(PC00227);voltage-gated sodium channel(PC00133)
QTL_2	ENSBTAG00000013277	ENSBTAT00000044871	ENSBTAP00000042324	CCDC22	COILED-COIL DOMAIN-CONTAINING PROTEIN 22 (PTHR15668:SF5)
QTL_2	ENSBTAG00000013279	ENSBTAT00000017660	ENSBTAP00000017660	FOXP3	FORKHEAD BOX PROTEIN P3 (PTHR11829:SF267)	DNA binding protein(PC00171);transcription factor(PC00009)
QTL_2	ENSBTAG00000021100	ENSBTAT00000028107	ENSBTAP00000028107	PPP1R3F	PROTEIN PHOSPHATASE 1 REGULATORY SUBUNIT 3F (PTHR12307:SF30)	phosphatase modulator(PC00095)
	ENSBTAG00000046770	ENSBTAT00000066338
	ENSBTAG00000029904	ENSBTAT00000042283		bta-mir-222
	ENSBTAG00000029803	ENSBTAT00000042182		bta-mir-221
	ENSBTAG00000020717	ENSBTAT00000027608	ENSBTAP00000027608	CXorf36	DELETED IN AUTISM-RELATED PROTEIN 1 (PTHR32073:SF9)
	ENSBTAG00000003740	ENSBTAT00000004874	ENSBTAP00000004874	KDM6A	HISTONE DEMETHYLASE UTY-RELATED (PTHR14017:SF19)	transcription factor(PC00218)
	ENSBTAG00000001809	ENSBTAT00000002365	ENSBTAP00000002365	DUSP21	DUAL SPECIFICITY PROTEIN PHOSPHATASE 18 (PTHR10159:SF458)
QTL_3	ENSBTAG00000046794	ENSBTAT00000065986
QTL_3	ENSBTAG00000001637	ENSBTAT00000002144	ENSBTAP00000002144	FUNDC1	FUN14 DOMAIN-CONTAINING PROTEIN 1 (PTHR21346:SF4)
	ENSBTAG00000021831	ENSBTAT00000029100
	ENSBTAG00000046948	ENSBTAT00000064654	ENSBTAP00000054202		DEOXYRIBONUCLEASE TATDN2-RELATED (PTHR10060:SF26)	nuclease(PC00171)
	ENSBTAG00000012623	ENSBTAT00000016757	ENSBTAP00000016757	NDP	NORRIN (PTHR28611:SF2)
	ENSBTAG00000001288	ENSBTAT00000001698	ENSBTAP00000001698	MAOB	TRANSCRIPTIONAL ACTIVATOR FEAR (PTHR11019:SF142)	RNA binding protein(PC00171);cysteine protease(PC00031);transcription factor(PC00121)
	ENSBTAG00000016206	ENSBTAT00000021570	ENSBTAP00000021570	MAOA	AMINE OXIDASE [FLAVIN-CONTAINING] A (PTHR43563:SF4)	DNA methyltransferase(PC00171);oxidase(PC00009)
QTL_4	ENSBTAG00000037883	ENSBTAT00000052924	ENSBTAP00000050113	PPP1R2P9	TYPE-1 PROTEIN PHOSPHATASE INHIBITOR 4-RELATED (PTHR12398:SF30)	phosphatase inhibitor(PC00095)
QTL_4	ENSBTAG00000045107	ENSBTAT00000062540		U6
	ENSBTAG00000020136	ENSBTAT00000026825	ENSBTAP00000026825	CASK	PERIPHERAL PLASMA MEMBRANE PROTEIN CASK (PTHR23122:SF60)	cell junction protein(PC00070);nucleotide kinase(PC00220);protein kinase(PC00137)
	ENSBTAG00000044503	ENSBTAT00000061936		U6
	ENSBTAG00000045934	ENSBTAT00000064230	ENSBTAP00000056484	GPR82	G-PROTEIN COUPLED RECEPTOR 82-RELATED (PTHR24231:SF56)	G-protein coupled receptor(PC00197)
	ENSBTAG00000020144	ENSBTAT00000026831	ENSBTAP00000047272	GPR34	G-PROTEIN COUPLED RECEPTOR 34-RELATED (PTHR24233:SF14)	G-protein coupled receptor(PC00197)
	ENSBTAG00000046407	ENSBTAT00000066321	ENSBTAP00000055923	NYX	NYCTALOPIN (PTHR24369:SF123)	cytokine(PC00207)
	ENSBTAG00000035907	ENSBTAT00000050399	ENSBTAP00000047104	DDX3X	ATP-DEPENDENT RNA HELICASE DDX3Y (PTHR24031:SF348)	RNA helicase(PC00171)
QTL_5	ENSBTAG00000006242	ENSBTAT00000050390	ENSBTAP00000047095	USP9Y	UBIQUITIN CARBOXYL-TERMINAL HYDROLASE FAF-X-RELATED (PTHR24006:SF556)
QTL_5	ENSBTAG00000011790	ENSBTAT00000015654	ENSBTAP00000015654	MED14	MEDIATOR OF RNA POLYMERASE II TRANSCRIPTION SUBUNIT 14 (PTHR12809:SF4)	receptor(PC00197);transcription cofactor(PC00218)
	ENSBTAG00000011788	ENSBTAT00000015650	ENSBTAP00000015650	CXorf38	SUBFAMILY NOT NAMED (PTHR35083:SF2)
	ENSBTAG00000011783	ENSBTAT00000015642	ENSBTAP00000015642	MPC1L	MITOCHONDRIAL PYRUVATE CARRIER 1-LIKE PROTEIN (PTHR14154:SF30)
QTL_6	ENSBTAG00000017801	ENSBTAT00000023668	ENSBTAP00000023668	ATP6AP2	RENIN RECEPTOR (PTHR13351:SF5)
QTL_6	ENSBTAG00000047339	ENSBTAT00000065036	ENSBTAP00000055662	BCOR	BCL-6 COREPRESSOR-RELATED (PTHR24117:SF12)
Positions are based on the UMD3.1 assembly of the bovine genome
aQTL_No. are shown in Table 1.

## Sheet: Table S4
Table S4. Cattle QTLdb hits within and near QTL_2 and QTL_5.
QTL_No.a	Chr	Data base	Start_position	End_position	QTLdb_IDb	Trait	PUBMED_IDc	Trait_IDb	breed
QTL_2	Chr.X	Animal QTLdb	90910030	90910070	54753	Daughter pregnancy rate	21831322	trait_ID=1143	holstein
QTL_2	Chr.X	Animal QTLdb	91098613	91098653	54767	Daughter pregnancy rate	21831322	trait_ID=1143	holstein
QTL_2	Chr.X	Animal QTLdb	92552251	92552291	54784	Daughter pregnancy rate	21831322	trait_ID=1143	holstein
QTL_5	Chr.X	Animal QTLdb	108144345	108972659	22900	First service conception	23148252	trait_ID=1533	brangus
Positions are based on the UMD3.1 assembly of the bovine genome
aQTL_No. are shown in Table 1.
b QTLdb_ID and Trait_ID were assigned using Cattle QTLdb [14].
c PUBMED_ID were assigned using Cattle QTLdb.

## Sheet: Table S5
Table S5. The risk-haplotype in the QTL_2 for infertility in repeat-breeding Japanese Black heifers that failed to conceive by ET in Japanese Black cattle.
SNP_ID	chr	Position	risk_allele	non_risk_allele	QTL
ARS-BFGL-NGS-42972	X	91098633	T	A	QTL_2
ARS-BFGL-NGS-16377	X	92216380	C	G	QTL_2
Hapmap48284-BTA-30349	X	92260895	G	A	QTL_2
Hapmap53025-rs29010426	X	92342010	A	G	QTL_2
BTA-30350-no-rs	X	92373745	G	A	QTL_2
Hapmap53698-rs29016346	X	92552271	G	A	QTL_2
Positions are based on the UMD3.1 assembly of the bovine genome.

## Sheet: Table S6
Table S6. Sequence ontology in QTL_2
Sequence ontologya	Count
5_prime_UTR_variant	1
downstream_gene_variant	18
intergenic_variant	6
intron_variant	82
missense_variant	47
missense_variant&splice_region_variant	3
splice_donor_variant&intron_variant	1
splice_region_variant&intron_variant	8
stop_gained	4
synonymous_variant	45
upstream_gene_variant	26
Total	241
a Sequence ontology was assigned to an allele by Ensembl variant effect predictor (VEP).

## Sheet: Table S7
Table S7. Detailed feature of FOXP3 (ENSBTAT00000017660) transcript and the exon positions.
chr		End_Position	Start_Position	Strand	Ensembl_ID
X	gene	92369104	92375461	-	ENSBTAG00000013279
X	exon_11	92369104	92369356	-	ENSBTAT00000017660
X	exon_10	92369551	92369652	-	ENSBTAT00000017660
X	exon_9	92370844	92370920	-	ENSBTAT00000017660
X	exon_8	92371597	92371747	-	ENSBTAT00000017660
X	exon_7	92372524	92372604	-	ENSBTAT00000017660
X	exon_6	92372785	92372872	-	ENSBTAT00000017660
X	exon_5	92373756	92373860	-	ENSBTAT00000017660
X	exon_4	92373931	92374018	-	ENSBTAT00000017660
X	exon_3	92374400	92374538	-	ENSBTAT00000017660
X	exon_2	92374628	92374732	-	ENSBTAT00000017660
X	exon_1	92375252	92375461	-	ENSBTAT00000017660
X	start_codon	92375459	92375461	-	ENSBTAT00000017660
X	stop_codon	92369207	92369209	-	ENSBTAT00000017660
X	three_prime_UTR	92369104	92369206	-	ENSBTAT00000017660
Positions are based on the UMD3.1 assembly of the bovine genome.

## Sheet: Table S8
Table S8. Primer information for FOXP3 (ENSBTAT00000017660).
Forward primer_ID	Forward	Reverse primer_ID	Reverse	product_size	ENSBTAT00000017660
seq-X_92368730_92369730_F	CTGTGAGAGTGACTGAGGCA	seq-X_92368730_92369730_R	GGTCCTCCTTGCACAGAATG	462	exon_11
seq-X_92368730_92369730_F	AGGACAGTGCACACCTTACT	seq-X_92368730_92369730_R	AAAGGGCAGGAGGTCAGTTT	372	exon_11
seq-X_92369102_92370102_F	TCAAACTCATCCACGGTCCA	seq-X_92369102_92370102_R	CCACACTCCCTAACCTCCAG	405	exon_10
seq-X_92369102_92370102_F	AAACTGACCTCCTGCCCTTT	seq-X_92369102_92370102_R	CGTCACCCCTCACTATCTCC	351	exon_10
seq-X_92370382_92371382_F	GTTTGGGGTGTAGATGGGGA	seq-X_92370382_92371382_R	ATCCTGGAAAGCGGTGTACA	339	exon_9
seq-X_92370382_92371382_F	AGGTGGTCGTTAGGAAAGGG	seq-X_92370382_92371382_R	CCCTATAGTGGTGGGAGCAG	489	exon_9
seq-X_92371172_92372172_F	CAGGGAAGACAGGGCTAGAC	seq-X_92371172_92372172_R	GCTTCGTCGGATTCCACATC	474	exon_8
seq-X_92371172_92372172_F	TCTCTCCCTCCTGATGACCA	seq-X_92371172_92372172_R	GCATCATCTGACAAGGGCTC	413	exon_8
seq-X_92372064_92373064_F	TCCGAGCCCTGTGATTTCAT	seq-X_92372064_92373064_R	CCCGGGCAAATAAGTGGAAG	461	exon_7
seq-X_92372064_92373064_F	GGTCTGGATGTGTTTGGAGC	seq-X_92372064_92373064_R	AGGTGGTGCAATCTCTGGAG	426	exon_7
seq-X_92372329_92373329_F	TTCTCCTTCTCCAGCACCAG	seq-X_92372329_92373329_R	GAGCCCTTTCCCCTCAGAAT	367	exon_6
seq-X_92372329_92373329_F	CTTCCACTTATTTGCCCGGG	seq-X_92372329_92373329_R	CAGGTGTGAGAGGGAGACTG	382	exon_6
seq-X_92373308_92374308_F	TGAACCCACAGTCTCAGCTT	seq-X_92373308_92374308_R	AGGAAAGACAGGTCAGTGCA	329	exon_5
seq-X_92373308_92374308_F	CCCAAGATCAGAGCCCATGA	seq-X_92373308_92374308_R	GCATGCCTAGGAAAGACAGG	374	exon_5
seq-X_92373475_92374475_F	CTAGCAGTGAGTAGGAGCCC	seq-X_92373475_92374475_R	AGTCTGGGCCTGCTAAACTC	307	exon_4
seq-X_92373475_92374475_F	AAGACCTTCTCACATCCGGG	seq-X_92373475_92374475_R	GGAGTCTGGGCCTGCTAAA	349	exon_4
seq-X_92373969_92374969_F	AGTTTAGCAGGCCCAGACTC	seq-X_92373969_92374969_R	GTTGAACCACAGCCCTCATG	460	exon_3
seq-X_92373969_92374969_F	GTGATTCAGCAGCCCACAC	seq-X_92373969_92374969_R	AGTACCCCTTGTCATGGTGG	404	exon_3
seq-X_92374180_92375180_F	TCTGTGGAACTGTGGGGTAC	seq-X_92374180_92375180_R	GCAGGGTTGTAGTGAGGAGT	443	exon_2
seq-X_92374180_92375180_F	CATGAGGGCTGTGGTTCAAC	seq-X_92374180_92375180_R	AGCCAGCTCCGAAACTTACT	375	exon_2
seq-X_92374857_92375857_F	ATCCTGGACCCTAGGCCTTA	seq-X_92374857_92375857_R	CTTCCTTGGTACTCAGCCCA	197	exon_1
seq-X_92374857_92375857_F	TTCTTGGCCCTGTGACATCT	seq-X_92374857_92375857_R	TGTTTCATACACGCACAGCC	456	exon_1
seq-X_92375211_92376211_F	TGGGCTGAGTACCAAGGAAG	seq-X_92375211_92376211_R	AGCAGGGTCAGCAAAAGTTG	488	upstream of ENSBTAT00000017660
seq-X_92375211_92376211_F	AAGTTACATGTGTGCTGGGC	seq-X_92375211_92376211_R	GATCTTTTGACTCCGTGCCC	482	upstream of ENSBTAT00000017660
seq-X_92375711_92376711_F	AAAAGATCCCTCTGGCTGCT	seq-X_92375711_92376711_R	AGAGATGCCCGTCTAAGCTC	426	upstream of ENSBTAT00000017660
seq-X_92375711_92376711_F	CAAGCAACAGTCCAGACCAG	seq-X_92375711_92376711_R	ACTGGGGTAAACTCTGGTGG	462	upstream of ENSBTAT00000017660
seq-X_92376211_92377211_F	ACCTACCCAGAATGCTTGCT	seq-X_92376211_92377211_R	ACCCCTACTTCCTTCAGCAC	429	upstream of ENSBTAT00000017660
seq-X_92376211_92377211_F	CCACCAGAGTTTACCCCAGT	seq-X_92376211_92377211_R	CTTCTACTCCCCAGGTCTGC	411	upstream of ENSBTAT00000017660
seq-X_92376711_92377711_F	GTGCTGAAGGAAGTAGGGGT	seq-X_92376711_92377711_R	AGGCCAAAGTCCGAGATCAA	319	upstream of ENSBTAT00000017660
seq-X_92376711_92377711_F	TTCATGTCCCAGTCTCACCC	seq-X_92376711_92377711_R	GGCTTACACCACAGAAACGG	493	upstream of ENSBTAT00000017660
seq-X_92377211_92378211_F	CTGAGTCAGGGCAGCATAGA	seq-X_92377211_92378211_R	CAAGAAGGGCCAGGTCTACA	466	upstream of ENSBTAT00000017660
seq-X_92377211_92378211_F	TATGGTCTGTCTGGTGGTGG	seq-X_92377211_92378211_R	ATGGACGTCACTCACCACAT	374	upstream of ENSBTAT00000017660
seq-X_92377532_92377734_F	TCAGATGCAGACCCCGATAC	seq-X_92377532_92377734_R	CTGAGTCAGGGCAGCATAGA	203	upstream of ENSBTAT00000017660
seq-X_92377711_92378711_F	TGGTACGATGCCAGAACCTT	seq-X_92377711_92378711_R	TGTGAGTCTGGGAGCTTTGT	461	upstream of ENSBTAT00000017660
seq-X_92377711_92378711_F	TGTAGACCTGGCCCTTCTTG	seq-X_92377711_92378711_R	CAGAACTTAGGAGGGAGGCC	332	upstream of ENSBTAT00000017660

## Sheet: Table S9
Table S9. Detailed feature of RUNX binding site in FOXP3 reporter construct (92375252–92377691 bp).
chr	Start_position	End_position	Sequence	Strand
X	92375820	92375824	GTGGT	+
X	92376121	92376125	GTGGT	+
X	92377272	92377276	ACCAC	-
X	92377336	92377340	GTGGT	+
X	92377357	92377361	GTGGT	+
X	92377455	92377459	GTGGT	+
X	92377503	92377507	ACCAC	-
X	92377527	92377531	ACCAC	-
X	92377590	92377594	GTGGT	+
Positions are based on the UMD3.1 assembly of the bovine genome.
